# Supplementary material for: Salmonella spp. in Domestic Ruminants, Evaluation of Antimicrobial Resistance Based on the One Health Approach—A Systematic Review and Meta-Analysis
Source: Vet Sci. 2024 Jul 14;11(7):315. doi: 10.3390/vetsci11070315 (PMC11281391; doi:10.3390/vetsci11070315)
Supplement: Supplementary file 1 [file vetsci-11-00315-s001.zip]

Archive with 1 entries (1 files):
- vetsci-3059985-supplementary.pdf
